# Supplementary material for: A remarkably diverse and well-organized virus community in a filter-feeding oyster
Source: Microbiome. 2023 Jan 7;11:2. doi: 10.1186/s40168-022-01431-8 (PMC9825006; doi:10.1186/s40168-022-01431-8)
Supplement: Supplementary file 2 — Additional file 1: [file 40168_2022_1431_MOESM1_ESM.txt]

Query_id	Subject_id	%_identity	alignment_length	mismatches	gap_openings	q_start	q_end	s_start	s_end	e-value	bit_score
GX2-k141_40916	NC_023605.1_Vibrio_phage_PVA1,_complete_genome	97.004	801	24	0	2	802	29576	30376	0	1347
GX2-k141_99500	NC_020868.1_Vibrio_phage_VBP32_genomic_sequence	96.881	2020	63	0	1	2020	68072	66053	0	3382
GX3-k141_69185	KJ936628.1_Vibrio_phage_VPp1,_complete_genome	95.921	956	39	0	1	956	22732	23687	0	1550
GX1-k141_289527	NC_020868.1_Vibrio_phage_VBP32_genomic_sequence	95.412	1286	59	0	1	1286	62006	60721	0	2049
GX1-k141_201441	KJ936628.1_Vibrio_phage_VPp1,_complete_genome	96.697	999	33	0	1	999	41440	40442	0	1663
GX1-k141_271232	KJ936628.1_Vibrio_phage_VPp1,_complete_genome	95.18	1307	63	0	4	1310	10392	9086	0	2065
GX1-k141_141651	KJ936628.1_Vibrio_phage_VPp1,_complete_genome	96.135	1009	39	0	1	1009	40582	39574	0	1648
GX1-k141_203031	KJ936628.1_Vibrio_phage_VPp1,_complete_genome	96.391	1524	55	0	1	1524	50139	48616	0	2510
HSd2-k141_352321	NC_023605.1_Vibrio_phage_PVA1,_complete_genome	96.085	945	37	0	1	945	14964	14020	0	1541
HSd1-k141_4621494	NC_027398.1_Enterobacteria_phage_Sf101,_complete_genome	97.417	1084	28	0	1	1084	10172	11255	0	1847
HSd1-k141_2650537	NC_024711.1_Uncultured_crAssphage,_complete_genome	97.77	852	19	0	1	852	31104	31955	0	1469
HSd1-k141_2765899	NC_021561.1_Vibrio_phage_pYD38-B_genomic_sequence	95.285	912	43	0	1	912	18023	17112	0	1447
HSd1-k141_1865853	NC_009936.1_Pseudomonas_phage_LKA1,_complete_genome	97.143	910	26	0	1	910	15709	16618	0	1537
HSd1-k141_2315991	NC_024711.1_Uncultured_crAssphage,_complete_genome	98.544	3296	48	0	1	3296	14076	17371	0	5821
HSd1-k141_2542344	NC_021540.1_Vibrio_phage_JA-1,_complete_genome	95.036	1511	75	0	1	1511	48981	50491	0	2375
HSd1-k141_1022273	NC_024711.1_Uncultured_crAssphage,_complete_genome	97.562	3076	73	2	57	3131	60755	57681	0	5264
HSd1-k141_4966548	NC_024711.1_Uncultured_crAssphage,_complete_genome	95.481	3784	170	1	45	3827	73510	69727	0	6039
HSd1-k141_4065492	NC_024711.1_Uncultured_crAssphage,_complete_genome	97.529	2631	65	0	3	2633	8608	5978	0	4499
HSd1-k141_2207472	NC_024711.1_Uncultured_crAssphage,_complete_genome	96.774	1736	50	1	1	1730	75571	73836	0	2891
HSd1-k141_4855426	NC_009936.1_Pseudomonas_phage_LKA1,_complete_genome	97.285	847	23	0	1	847	16008	16854	0	1437
HSd1-k141_1589212	NC_021540.1_Vibrio_phage_JA-1,_complete_genome	96.567	3029	104	0	1	3029	38056	35028	0	5018
HSd1-k141_4069403	NC_020488.1_Vibrio_phage_VvAW1,_complete_genome	97.15	1158	33	0	1	1158	18458	19615	0	1956
HSd1-k141_185717	NC_024711.1_Uncultured_crAssphage,_complete_genome	98.26	1782	31	0	1	1782	40520	38739	0	3120
HSd1-k141_2608043	NC_023605.1_Vibrio_phage_PVA1,_complete_genome	95.507	779	35	0	46	824	29427	30205	0	1245
HSd1-k141_73407	NC_024711.1_Uncultured_crAssphage,_complete_genome	96.798	1374	42	2	1	1373	42118	40746	0	2292
HSd1-k141_5260279	NC_020488.1_Vibrio_phage_VvAW1,_complete_genome	97.806	1960	43	0	1	1960	18570	16611	0	3382
HSd1-k141_5036669	FN692043.2_Xenotropic_MuLV-related_virus_22Rv1/CWR-R1_complete_proviral_genome	98.469	1306	20	0	1	1306	1219	2524	0	2302
HSd1-k141_416169	NC_021540.1_Vibrio_phage_JA-1,_complete_genome	95.301	915	43	0	1	915	4872	5786	0	1452
HSd1-k141_1261863	NC_020849.1_Pseudoalteromonas_phage_pYD6-A_genomic_sequence	95.676	902	39	0	1	902	53074	52173	0	1450
HSd1-k141_193052	NC_024711.1_Uncultured_crAssphage,_complete_genome	96.377	1463	53	0	1	1463	57655	56193	0	2409
HSd1-k141_4812567	NC_024711.1_Uncultured_crAssphage,_complete_genome	97.264	2083	57	0	1	2083	32247	34329	0	3531
HSd1-k141_1321059	NC_023605.1_Vibrio_phage_PVA1,_complete_genome	95.317	1815	85	0	99	1913	18043	16229	0	2881
HSd1-k141_2841302	NC_024711.1_Uncultured_crAssphage,_complete_genome	96.314	1926	71	0	1	1926	54275	56200	0	3164
HSd1-k141_2000241	NC_024711.1_Uncultured_crAssphage,_complete_genome	97.348	2526	58	4	1	2517	11549	14074	0	4285
HSd1-k141_2508799	NC_024711.1_Uncultured_crAssphage,_complete_genome	95.894	2192	88	2	1	2191	46862	44672	0	3548
HSd1-k141_5156765	NC_021540.1_Vibrio_phage_JA-1,_complete_genome	97.165	3386	96	0	90	3475	53736	50351	0	5722
HSd1-k141_931422	NC_024711.1_Uncultured_crAssphage,_complete_genome	96.765	4359	139	2	1	4358	34522	38879	0	7267
HSd1-k141_2847672	NC_024711.1_Uncultured_crAssphage,_complete_genome	96.586	1201	41	0	1	1201	18884	20084	0	1991
HSd1-k141_4312995	NC_021540.1_Vibrio_phage_JA-1,_complete_genome	95.844	1203	48	2	1	1202	5933	7134	0	1943
HSd1-k141_2341848	NC_024711.1_Uncultured_crAssphage,_complete_genome	96.756	7305	219	7	3	7304	54240	46951	0	12161
HSd1-k141_1215897	NC_024711.1_Uncultured_crAssphage,_complete_genome	97.61	1004	24	0	1	1004	43093	42090	0	1722
HSd1-k141_710800	NC_024711.1_Uncultured_crAssphage,_complete_genome	97.846	1393	30	0	2	1394	77273	75881	0	2407
HSd1-k141_2119220	NC_024711.1_Uncultured_crAssphage,_complete_genome	96.533	1500	52	0	1	1500	17403	18902	0	2483
HSd1-k141_5051888	NC_021540.1_Vibrio_phage_JA-1,_complete_genome	95.07	2292	113	0	1	2292	40021	37730	0	3607
HSd1-k141_261758	NC_024711.1_Uncultured_crAssphage,_complete_genome	96.725	8885	288	1	1	8885	94446	85565	0	14792
HSd1-k141_4154582	NC_024381.1_Pseudomonas_phage_vB_PaeS_SCH_Ab26,_complete_genome	98.048	1588	31	0	1	1588	33123	31536	0	2761
HSd1-k141_5167349	NC_024711.1_Uncultured_crAssphage,_complete_genome	97.593	8392	200	2	2	8392	85704	77314	0	14377
HSd1-k141_2462891	NC_013085.1_Synechococcus_phage_S-RSM4,_complete_genome	98.825	936	11	0	1	936	124712	123777	0	1668
HSd1-k141_4439916	NC_021540.1_Vibrio_phage_JA-1,_complete_genome	97.161	951	23	2	1	949	17992	18940	0	1604
HSd1-k141_2526765	NC_021540.1_Vibrio_phage_JA-1,_complete_genome	96.315	3582	132	0	1	3582	17975	14394	0	5884
HSd1-k141_3484450	NC_024711.1_Uncultured_crAssphage,_complete_genome	98.961	1155	12	0	1	1155	94444	95598	0	2067
HSd1-k141_2752266	NC_020488.1_Vibrio_phage_VvAW1,_complete_genome	96.806	1315	42	0	1	1315	24034	25348	0	2196
HSd1-k141_106815	NC_024381.1_Pseudomonas_phage_vB_PaeS_SCH_Ab26,_complete_genome	95.726	1123	48	0	1	1123	35917	34795	0	1808
HSd1-k141_276755	KJ668271.1_Polytropic_murine_leukemia_virus,_complete_genome	98.917	923	7	2	1	921	83	1004	0	1646
HSd1-k141_2191467	NC_021312.1_Phaeocystis_globosa_virus_strain_16T,_complete_genome	96.988	996	28	2	1	994	163955	162960	0	1672
HSd1-k141_3829092	NC_020868.1_Vibrio_phage_VBP32_genomic_sequence	95.938	2831	113	2	1	2830	47452	50281	0	4590
HSd1-k141_844147	NC_024711.1_Uncultured_crAssphage,_complete_genome	97.141	1294	24	8	1	1282	3914	2622	0	2172
HSr1-k141_50023	NC_024711.1_Uncultured_crAssphage,_complete_genome	98.285	3149	54	0	1	3149	86075	82927	0	5517
HSr1-k141_3898	NC_024711.1_Uncultured_crAssphage,_complete_genome	97.147	1963	54	2	1	1962	45812	47773	0	3314
HSr1-k141_24114	NC_024711.1_Uncultured_crAssphage,_complete_genome	97.658	555	13	0	1	555	41919	42473	0	953
HSr1-k141_14538	NC_024711.1_Uncultured_crAssphage,_complete_genome	96.388	1578	57	0	6	1583	37947	39524	0	2599
HSr1-k141_46633	NC_024711.1_Uncultured_crAssphage,_complete_genome	96.903	2454	69	3	1	2449	67864	65413	0	4104
HSr1-k141_13893	NC_024711.1_Uncultured_crAssphage,_complete_genome	98.339	542	9	0	1	542	71208	71749	0	952
HSr1-k141_67018	NC_024711.1_Uncultured_crAssphage,_complete_genome	99.104	2121	19	0	1	2121	12515	14635	0	3812
KZY3-k141_702498	NC_020849.1_Pseudoalteromonas_phage_pYD6-A_genomic_sequence	97.492	1196	30	0	1	1196	32295	33490	0	2043
KZY1-k141_1490004	NC_020849.1_Pseudoalteromonas_phage_pYD6-A_genomic_sequence	95.33	1970	92	0	9	1978	14225	16194	0	3129
KZY1-k141_993735	KJ936628.1_Vibrio_phage_VPp1,_complete_genome	95.054	1213	60	0	20	1232	17725	16513	0	1908
KZY1-k141_22498	NC_020868.1_Vibrio_phage_VBP32_genomic_sequence	97.85	2186	47	0	1	2186	71943	69758	0	3777
KZY1-k141_908776	NC_013085.1_Synechococcus_phage_S-RSM4,_complete_genome	95.174	1036	49	1	1	1035	70335	71370	0	1635
KZY1-k141_89311	NC_013085.1_Synechococcus_phage_S-RSM4,_complete_genome	95.647	873	36	2	31	902	57196	56325	0	1400
KZY1-k141_348704	NC_020849.1_Pseudoalteromonas_phage_pYD6-A_genomic_sequence	96.388	1218	44	0	1	1218	49744	48527	0	2006
KZY1-k141_1667405	NC_020868.1_Vibrio_phage_VBP32_genomic_sequence	96.383	1631	59	0	1	1631	60408	62038	0	2686
KZY1-k141_1215681	NC_020868.1_Vibrio_phage_VBP32_genomic_sequence	95.505	1446	63	2	9	1453	42330	43774	0	2309
KZY1-k141_1540119	KJ936628.1_Vibrio_phage_VPp1,_complete_genome	97.396	845	22	0	1	845	41045	40201	0	1439
KZY1-k141_724746	NC_020849.1_Pseudoalteromonas_phage_pYD6-A_genomic_sequence	95.883	1166	48	0	1	1166	51812	50647	0	1888
KZY1-k141_1114228	NC_020868.1_Vibrio_phage_VBP32_genomic_sequence	96.093	3814	147	2	4	3816	49714	45902	0	6216
KZY1-k141_1632621	NC_020849.1_Pseudoalteromonas_phage_pYD6-A_genomic_sequence	95.833	768	30	2	1	767	63697	64463	0	1240
KZY1-k141_1352036	NC_023605.1_Vibrio_phage_PVA1,_complete_genome	95.611	1048	46	0	1	1048	13682	14729	0	1681
KZY1-k141_1288172	NC_020849.1_Pseudoalteromonas_phage_pYD6-A_genomic_sequence	98.695	843	11	0	1	843	38023	38865	0	1496
KZY1-k141_1935511	NC_013085.1_Synechococcus_phage_S-RSM4,_complete_genome	95.995	849	32	2	1	848	57716	58563	0	1378
KZY1-k141_857727	NC_013085.1_Synechococcus_phage_S-RSM4,_complete_genome	98.223	1238	21	1	17	1254	68616	69852	0	2163
KZY1-k141_1635745	NC_020849.1_Pseudoalteromonas_phage_pYD6-A_genomic_sequence	95.402	1044	48	0	1	1044	42951	43994	0	1663
KZY1-k141_18335	NC_020849.1_Pseudoalteromonas_phage_pYD6-A_genomic_sequence	96.763	834	27	0	1	834	62232	61399	0	1391
KZY1-k141_365062	NC_013085.1_Synechococcus_phage_S-RSM4,_complete_genome	96.552	812	28	0	1	812	62713	61902	0	1345
KZY1-k141_841244	NC_020868.1_Vibrio_phage_VBP32_genomic_sequence	97.125	939	27	0	1	939	49739	50677	0	1585
KZY1-k141_388073	NC_020488.1_Vibrio_phage_VvAW1,_complete_genome	95.224	1005	48	0	1	1005	21298	20294	0	1591
LJd1-k141_49915	NC_020849.1_Pseudoalteromonas_phage_pYD6-A_genomic_sequence	96.198	1210	40	3	1	1210	22996	21793	0	1975
LJd1-k141_77266	NC_020849.1_Pseudoalteromonas_phage_pYD6-A_genomic_sequence	96.296	1998	74	0	29	2026	34452	36449	0	3280
SZd1-k141_318289	NC_018269.1_Marinomonas_phage_P12026,_complete_genome	98.434	1533	23	1	1	1532	8189	9721	0	2697
T2S2-k141_286593	NC_020849.1_Pseudoalteromonas_phage_pYD6-A_genomic_sequence	95.913	1248	51	0	1	1248	49562	48315	0	2023
T2S2-k141_348667	NC_020849.1_Pseudoalteromonas_phage_pYD6-A_genomic_sequence	96.274	832	31	0	1	832	46890	47721	0	1365
T2S2-k141_127514	NC_020849.1_Pseudoalteromonas_phage_pYD6-A_genomic_sequence	95.808	1169	49	0	1	1169	34643	33475	0	1888
T2S2-k141_167847	NC_020849.1_Pseudoalteromonas_phage_pYD6-A_genomic_sequence	96.592	851	29	0	1	851	40866	41716	0	1411
T2S2-k141_439928	NC_020849.1_Pseudoalteromonas_phage_pYD6-A_genomic_sequence	96.583	1668	55	2	8	1675	76705	75040	0	2763
T2S3-k141_8482	NC_020849.1_Pseudoalteromonas_phage_pYD6-A_genomic_sequence	95.656	1243	51	3	1	1241	57092	55851	0	1993
T2S3-k141_502858	NC_020849.1_Pseudoalteromonas_phage_pYD6-A_genomic_sequence	95.789	1045	42	2	1	1044	61703	62746	0	1685
T2S3-k141_312864	NC_020849.1_Pseudoalteromonas_phage_pYD6-A_genomic_sequence	97.52	1129	28	0	1	1129	23606	22478	0	1930
T2S3-k141_255760	NC_020849.1_Pseudoalteromonas_phage_pYD6-A_genomic_sequence	95.818	837	35	0	1	837	49046	49882	0	1352
T2S1-k141_744813	NC_020849.1_Pseudoalteromonas_phage_pYD6-A_genomic_sequence	95.572	1084	48	0	1	1084	50264	49181	0	1736
T2S1-k141_278490	NC_020849.1_Pseudoalteromonas_phage_pYD6-A_genomic_sequence	95.377	822	38	0	1	822	72987	73808	0	1308
T2S1-k141_460187	NC_020849.1_Pseudoalteromonas_phage_pYD6-A_genomic_sequence	96.594	969	33	0	4	972	61644	60676	0	1607
T2S1-k141_379355	NC_020849.1_Pseudoalteromonas_phage_pYD6-A_genomic_sequence	95.455	880	40	0	1	880	44747	43868	0	1404
T4S2-k141_460806	NC_020849.1_Pseudoalteromonas_phage_pYD6-A_genomic_sequence	96.163	1720	66	0	1	1720	39842	41561	0	2811
T4S2-k141_364437	NC_021561.1_Vibrio_phage_pYD38-B_genomic_sequence	95.738	962	41	0	1	962	16510	17471	0	1550
T4S2-k141_118070	NC_020849.1_Pseudoalteromonas_phage_pYD6-A_genomic_sequence	97.044	1759	52	0	1	1759	59857	61615	0	2961
T4S3-k141_234992	NC_020849.1_Pseudoalteromonas_phage_pYD6-A_genomic_sequence	95.49	1153	52	0	6	1158	34723	33571	0	1842
T4S3-k141_94817	NC_020849.1_Pseudoalteromonas_phage_pYD6-A_genomic_sequence	96.355	878	32	0	1	878	62060	61183	0	1445
T4S3-k141_431972	NC_020849.1_Pseudoalteromonas_phage_pYD6-A_genomic_sequence	97.255	1093	30	0	1	1093	37645	38737	0	1853
T4S3-k141_53593	NC_020849.1_Pseudoalteromonas_phage_pYD6-A_genomic_sequence	98.197	1109	20	0	1	1109	23644	22536	0	1938
T4S3-k141_383136	NC_020849.1_Pseudoalteromonas_phage_pYD6-A_genomic_sequence	95.375	1600	74	0	59	1658	39638	41237	0	2545
T4S1-k141_522356	NC_020488.1_Vibrio_phage_VvAW1,_complete_genome	97.545	1507	37	0	1	1507	18056	19562	0	2579
T4S1-k141_199070	NC_020849.1_Pseudoalteromonas_phage_pYD6-A_genomic_sequence	99.942	1738	1	0	1	1738	68494	66757	0	3205
T4S1-k141_442533	NC_020849.1_Pseudoalteromonas_phage_pYD6-A_genomic_sequence	95.592	862	38	0	1	862	41866	41005	0	1382
T4S1-k141_442589	NC_020849.1_Pseudoalteromonas_phage_pYD6-A_genomic_sequence	95.12	1455	71	0	1	1455	48126	49580	0	2294
T4S1-k141_263280	NC_020849.1_Pseudoalteromonas_phage_pYD6-A_genomic_sequence	95.543	1593	71	0	1	1593	51416	49824	0	2549
T4S1-k141_200205	NC_020849.1_Pseudoalteromonas_phage_pYD6-A_genomic_sequence	95.135	925	45	0	1	925	49595	50519	0	1459
T4S1-k141_92465	NC_020849.1_Pseudoalteromonas_phage_pYD6-A_genomic_sequence	95.8	1119	47	0	1	1119	60730	61848	0	1807
T4S1-k141_705176	NC_020849.1_Pseudoalteromonas_phage_pYD6-A_genomic_sequence	96.424	867	31	0	1	867	51490	50624	0	1430
T4S1-k141_227974	NC_020849.1_Pseudoalteromonas_phage_pYD6-A_genomic_sequence	95.391	933	43	0	1	933	47170	46238	0	1485
T4S1-k141_166453	NC_020849.1_Pseudoalteromonas_phage_pYD6-A_genomic_sequence	97.616	1510	33	3	4	1512	32807	31300	0	2586
T4S1-k141_528017	NC_020849.1_Pseudoalteromonas_phage_pYD6-A_genomic_sequence	95.339	901	42	0	1	901	16194	15294	0	1432
T4S1-k141_573014	NC_020849.1_Pseudoalteromonas_phage_pYD6-A_genomic_sequence	95.462	2292	104	0	1	2292	62114	59823	0	3657
T4S1-k141_24410	NC_020849.1_Pseudoalteromonas_phage_pYD6-A_genomic_sequence	95.429	875	40	0	1	875	22051	22925	0	1395
T4S1-k141_466798	NC_020849.1_Pseudoalteromonas_phage_pYD6-A_genomic_sequence	95.336	1072	50	0	1	1072	23941	25012	0	1703
T4S1-k141_836049	NC_020849.1_Pseudoalteromonas_phage_pYD6-A_genomic_sequence	96.816	1853	59	0	1	1853	18268	20120	0	3096
T4S1-k141_331957	KJ936628.1_Vibrio_phage_VPp1,_complete_genome	96.57	4577	147	9	1	4572	50322	45751	0	7574
T4S1-k141_701968	NC_020849.1_Pseudoalteromonas_phage_pYD6-A_genomic_sequence	97.136	873	25	0	1	873	60321	61193	0	1474
T4S1-k141_251983	NC_020849.1_Pseudoalteromonas_phage_pYD6-A_genomic_sequence	95.09	835	41	0	1	835	52660	51826	0	1315
T5S2-k141_260434	NC_020849.1_Pseudoalteromonas_phage_pYD6-A_genomic_sequence	96.884	1444	42	3	1	1441	38362	39805	0	2414
T5S2-k141_303034	NC_020849.1_Pseudoalteromonas_phage_pYD6-A_genomic_sequence	97.913	1725	36	0	1	1725	71686	73410	0	2987
T5S2-k141_255899	NC_020849.1_Pseudoalteromonas_phage_pYD6-A_genomic_sequence	95.679	810	35	0	1	810	63098	62289	0	1303
T5S2-k141_58380	NC_021561.1_Vibrio_phage_pYD38-B_genomic_sequence	95.778	1729	73	0	1	1729	15909	17637	0	2789
T5S3-k141_295982	NC_020849.1_Pseudoalteromonas_phage_pYD6-A_genomic_sequence	96.694	2571	82	3	23	2590	57738	55168	0	4274
T5S3-k141_138043	KJ936628.1_Vibrio_phage_VPp1,_complete_genome	95.847	3684	142	10	77	3755	48966	45289	0	5945
T5S3-k141_144384	NC_020849.1_Pseudoalteromonas_phage_pYD6-A_genomic_sequence	95.03	845	42	0	1	845	43052	42208	0	1328
T5S1-k141_49027	NC_020849.1_Pseudoalteromonas_phage_pYD6-A_genomic_sequence	95.685	1715	74	0	1	1715	45262	43548	0	2758
T5S1-k141_260568	NC_020849.1_Pseudoalteromonas_phage_pYD6-A_genomic_sequence	96.034	832	33	0	1	832	37977	37146	0	1354
T5S1-k141_416075	NC_020849.1_Pseudoalteromonas_phage_pYD6-A_genomic_sequence	96.678	1746	58	0	1	1746	40837	39092	0	2904
T5S1-k141_736002	NC_020849.1_Pseudoalteromonas_phage_pYD6-A_genomic_sequence	95.519	848	38	0	1	848	49988	49141	0	1356
T5S1-k141_167110	NC_020849.1_Pseudoalteromonas_phage_pYD6-A_genomic_sequence	95.506	1157	52	0	1	1157	55660	54504	0	1849
T5S1-k141_346190	NC_020868.1_Vibrio_phage_VBP32_genomic_sequence	96.45	817	29	0	1	817	24482	25298	0	1349
T5S1-k141_362474	NC_020849.1_Pseudoalteromonas_phage_pYD6-A_genomic_sequence	96.929	814	25	0	1	814	48847	49660	0	1365
T5S1-k141_387044	JN849462.1_Vibriophage_phi-pp2,_complete_genome	99.884	862	1	0	1	862	118829	117968	0	1587
T5S1-k141_247856	NC_020868.1_Vibrio_phage_VBP32_genomic_sequence	98.109	952	18	0	1	952	26114	25163	0	1659
T5S1-k141_317950	JN849462.1_Vibriophage_phi-pp2,_complete_genome	96.217	1031	36	2	1	1028	102656	103686	0	1685
T5S1-k141_606497	NC_020849.1_Pseudoalteromonas_phage_pYD6-A_genomic_sequence	99.14	1279	11	0	1	1279	68767	67489	0	2302
T5S1-k141_256911	NC_020868.1_Vibrio_phage_VBP32_genomic_sequence	96.028	856	34	0	1	856	50290	49435	0	1393
T6S2-k141_295787	NC_020849.1_Pseudoalteromonas_phage_pYD6-A_genomic_sequence	96.825	882	28	0	1	882	22015	22896	0	1474
T6S1-k141_337747	NC_020488.1_Vibrio_phage_VvAW1,_complete_genome	96.947	1605	49	0	69	1673	22542	20938	0	2693
T6S1-k141_523569	NC_020849.1_Pseudoalteromonas_phage_pYD6-A_genomic_sequence	95.717	1821	77	1	1	1821	22949	24768	0	2929
T6S1-k141_38024	NC_020849.1_Pseudoalteromonas_phage_pYD6-A_genomic_sequence	95.098	2203	106	2	100	2301	45957	48158	0	3469
T6S1-k141_134340	NC_023605.1_Vibrio_phage_PVA1,_complete_genome	96.809	846	27	0	1	846	3596	4441	0	1413
T6S1-k141_162445	NC_020849.1_Pseudoalteromonas_phage_pYD6-A_genomic_sequence	95.847	1180	49	0	1	1180	39126	37947	0	1908
T6S1-k141_162564	NC_023605.1_Vibrio_phage_PVA1,_complete_genome	97.645	934	22	0	42	975	16068	17001	0	1604
T6S1-k141_107490	NC_020488.1_Vibrio_phage_VvAW1,_complete_genome	97.375	800	21	0	1	800	18662	17863	0	1362
T8S2-k141_176394	NC_020849.1_Pseudoalteromonas_phage_pYD6-A_genomic_sequence	96.698	969	32	0	33	1001	42519	43487	0	1613
T8S2-k141_106038	NC_020849.1_Pseudoalteromonas_phage_pYD6-A_genomic_sequence	97.65	851	20	0	39	889	38961	39811	0	1461
T8S1-k141_141566	NC_020849.1_Pseudoalteromonas_phage_pYD6-A_genomic_sequence	96.445	844	30	0	1	844	34229	35072	0	1393
T8S1-k141_164759	NC_020849.1_Pseudoalteromonas_phage_pYD6-A_genomic_sequence	96.228	981	37	0	1	981	19085	20065	0	1607
T8S1-k141_320231	NC_020849.1_Pseudoalteromonas_phage_pYD6-A_genomic_sequence	95.77	1324	56	0	1	1324	38577	37254	0	2135
T8S1-k141_230407	NC_020849.1_Pseudoalteromonas_phage_pYD6-A_genomic_sequence	96.916	1232	38	0	1	1232	36151	37382	0	2065
T8S1-k141_97985	NC_020849.1_Pseudoalteromonas_phage_pYD6-A_genomic_sequence	97.24	1087	30	0	1	1087	34477	33391	0	1842
T8S1-k141_409226	NC_020849.1_Pseudoalteromonas_phage_pYD6-A_genomic_sequence	95.877	946	39	0	1	946	46036	46981	0	1531
T8S1-k141_54313	NC_020849.1_Pseudoalteromonas_phage_pYD6-A_genomic_sequence	98.019	1767	34	1	2	1767	71443	73209	0	3068
ZH1-k141_36861	NC_020849.1_Pseudoalteromonas_phage_pYD6-A_genomic_sequence	96.08	1199	47	0	49	1247	33235	34433	0	1954
ZH1-k141_136468	NC_023605.1_Vibrio_phage_PVA1,_complete_genome	95.848	1132	47	0	51	1182	5523	4392	0	1831
ZH1-k141_247449	NC_020849.1_Pseudoalteromonas_phage_pYD6-A_genomic_sequence	95.084	1302	64	0	1	1302	51022	52323	0	2050
ZHd1-k141_100283	NC_020849.1_Pseudoalteromonas_phage_pYD6-A_genomic_sequence	96.765	1113	34	2	53	1165	60485	59375	0	1855
ZHr1-k141_11129	NC_001801.1_Cucumber_green_mottle_mosaic_virus,_complete_genome	99.696	988	3	0	1	988	445	1432	0	1808
ZHr1-k141_31309	NC_001801.1_Cucumber_green_mottle_mosaic_virus,_complete_genome	98.907	2561	28	0	114	2674	2404	4964	0	4575
all-k141_2356368	JN849462.1_Vibriophage_phi-pp2,_complete_genome	98.323	1014	17	0	1	1014	130077	129064	0	1779
all-k141_4715602	NC_020849.1_Pseudoalteromonas_phage_pYD6-A_genomic_sequence	95.941	813	33	0	1	813	46331	45519	0	1319
all-k141_2984855	NC_021540.1_Vibrio_phage_JA-1,_complete_genome	97.791	815	18	0	1	815	12642	13456	0	1406
all-k141_2261537	NC_019711.1_Enterobacteria_phage_HK629,_complete_genome	99.793	968	2	0	1	968	7924	6957	0	1777
all-k141_1655381	NC_020849.1_Pseudoalteromonas_phage_pYD6-A_genomic_sequence	95.502	867	37	2	3	868	38233	37368	0	1384
all-k141_1043947	NC_019529.1_Vibrio_phage_pVp-1,_complete_genome	97.784	1128	25	0	1	1128	99082	97955	0	1945
all-k141_1102503	NC_024711.1_Uncultured_crAssphage,_complete_genome	95.388	824	26	5	1	812	66512	65689	0	1301
all-k141_3742516	NC_019529.1_Vibrio_phage_pVp-1,_complete_genome	96.753	770	25	0	1	770	50172	50941	0	1284
all-k141_2345230	NC_015463.1_Synechococcus_phage_S-CBS2,_complete_genome	97.77	1166	26	0	28	1193	31456	32621	0	2010
all-k141_3637548	NC_020481.1_Pelagibacter_phage_HTVC010P,_complete_genome	97.103	1001	29	0	1	1001	13073	14073	0	1688
