# Supplementary material for: A remarkably diverse and well-organized virus community in a filter-feeding oyster
Source: Microbiome. 2023 Jan 7;11:2. doi: 10.1186/s40168-022-01431-8 (PMC9825006; doi:10.1186/s40168-022-01431-8)
Supplement: Supplementary file 3 — Additional file 2: [file 40168_2022_1431_MOESM2_ESM.xlsx]

## Sheet: Sheet1
Library_id	Mapping_rate
BHos1	1.74807e-05
BHos2	2.77349e-05
ChLJ1511Da	0.000134686
ChLJ1511Db	0.000483495
ChLJ1511Dc	0.00012778
ChLJ1511Ra	2.88454e-05
ChLJ1511Rb	2.03027e-05
ChLJ1511Rc	9.29016e-06
ChQZ1511Da	1.54815e-06
ChQZ1511Db	4.84088e-06
ChQZ1511Rc	1.18807e-05
ChSZ1604Da	5.08736e-05
ChSZ1604Db	6.72088e-05
ChSZ1604Dc	3.94687e-05
ChSZ1604Ra	2.70955e-06
ChSZ1604Rc	6.56715e-06
ChTW1511Da	0.000369415
ChTW1511Db	5.55209e-05
ChTW1511Dc	7.64805e-05
ChTW1511Ra	9.64406e-06
ChTW1511Rb	2.18769e-05
ChTW1511Rc	3.87103e-05
ChYJ1509Da	0.000220949
ChYJ1509Db	0.000322035
ChYJ1509Dc	0.000101481
ChYJ1509Ra	0.0011409
ChYJ1509Rb	2.14778e-05
ChYJ1509Rc	2.03895e-05
ChZH1511Da	0.000333384
ChZH1511Db	0.000191464
ChZH1511Dc	5.38496e-05
ChZH1511Ra	1.42633e-05
ChZH1511Rb	2.09211e-05
ChZH1511Rc	0.000413382
GX170519	0.00650897
K1ZY170525	0.00268384
K2ZY170525	0.00473422
ML1	0.00028839
ML2	3.37591e-05
ML3	0.00042723
T2S170523	0.00323172
T4S170523	0.00337643
T5S170523	0.00420391
T6S170523	0.000751935
T8S170523	0.00220704
ZH170511	0.000215844
os	5.54923e-05
